# Supplementary material for: Predictive single nucleotide polymorphism markers for acute oral mucositis in patients with nasopharyngeal carcinoma treated with radiotherapy
Source: Oncotarget. 2017 Jun 13;8(38):63026–37. doi: 10.18632/oncotarget.18450 (PMC5609900; doi:10.18632/oncotarget.18450)
Supplement: Supplementary file 2 [file oncotarget-08-63026-s002.xlsx]

## Sheet: results_case1.model.trend.adjus
	Supplementary Table 2. Detailed Information of 379 SNPs associated with severe oral mucositis
	SNP	Gene.Name	Chr.x	Position	Strand	Annotation	Allele	A1(minor)	A2(major)	CTC 0-2	CTC 3+	CHISQ	P	RegPotential	Conservation	CHB
	rs1374092	ARIH1	chr15	72808428	+	intron (NM_005744, intron 1 of 13)	T/G	C	A	0/36	5/7	18.95	1.344e-05	0	0.011	0.889
	rs12479864	MIR4533	chr20	59336863	+	Intergenic	C/T	T	C	0/36	6/6	16.62	4.578e-05	NA	0	0.863
	rs6064997	MIR4533	chr20	59353625	+	Intergenic	A/G	G	A	0/36	6/6	16.62	4.578e-05	NA	0.01	0.86
	rs13278397	LINC00251	chr8	66244013	+	Intergenic	G/T	T	G	3/33	9/3	16	6.334e-05	0	0.001	0.845
	rs784619	HEYL	chr1	40112610	+	Intergenic	G/A	T	C	2/34	6/6	16	6.334e-05	0.395354	0.987	0.774
	rs13279518	C8orf34	chr8	69193594	+	Intergenic	A/G	A	G	2/34	7/5	15.78	7.11e-05	NA	0	0.821
	rs6472394	C8orf34	chr8	69199953	+	Intergenic	G/T	T	G	2/34	7/5	15.78	7.11e-05	0	0	0.804
	rs12729472	ZSCAN20	chr1	34004912	+	intron (NM_052896, intron 59 of 69)	A/G	A	G	3/33	8/4	14.76	0.000122	0	0.845	0.613
	rs7661111	PCDH7	chr4	31059015	+	intron (NM_001173523, intron 2 of 2)	A/G	A	G	4/32	9/3	14.75	0.000123	0	0.004	0.804
	rs10488653	ELMO1	chr7	37491704	+	Intergenic	C/T	C	T	1/35	5/7	14.52	0.0001388	0	0	0.898
	rs10828088	MIR4675	chr10	20892178	+	Intergenic	A/G	A	G	1/35	5/7	14.52	0.0001388	0	0.002	0.923
	rs11012178	MIR4675	chr10	20882399	+	Intergenic	A/C	A	C	1/35	5/7	14.52	0.0001388	0	0	0.922
	rs11079139	TOM1L1	chr17	52960751	+	Intergenic	A/G	G	A	1/35	5/7	14.52	0.0001388	NA	0	0.851
	rs11674833	GPR39	chr2	133200477	+	intron (NM_001508, intron 1 of 1)	A/G	A	G	1/35	5/7	14.52	0.0001388	0	0.004	0.9
	rs12441929	HIGD2B	chr15	72965159	+	Intergenic	A/G	G	A	1/35	5/7	14.52	0.0001388	NA	0.092	0.857
	rs2044814	TGS1	chr8	56676509	+	5' UTR (NM_152417, exon 2 of 6)	G/A	C	T	1/35	5/7	14.52	0.0001388	0.000663	1	0.786
	rs262929	PIM1	chr6	37144404	+	Intergenic	A/G	A	G	1/35	5/7	14.52	0.0001388	NA	0	0.875
	rs4388690	ZNF326	chr1	90640945	+	Intergenic	A/C	A	C	17/19	1/11	14.52	0.0001388	0	0.003	0.673
	rs4438389	CHST9	chr18	24773141	+	Intergenic	A/G	A	G	1/35	5/7	14.52	0.0001388	0	0.001	0.835
	rs4488723	GPR39	chr2	133208574	+	intron (NM_001508, intron 1 of 1)	T/G	C	A	1/35	5/7	14.52	0.0001388	0.110589	0	0.922
	rs508859	P2RY2	chr11	72930806	+	intron (NM_176071, intron 1 of 2)	A/G	G	A	1/35	5/7	14.52	0.0001388	0	0	0.839
	rs6428576	ZNF326	chr1	90607718	+	Intergenic	A/G	A	G	17/19	1/11	14.52	0.0001388	0	0.002	0.708
	rs6679971	ZNF326	chr1	90626011	+	Intergenic	G/T	G	T	17/19	1/11	14.52	0.0001388	0	0.005	0.69
	rs683266	SLN	chr11	107571850	+	Intergenic	A/G	G	A	1/35	5/7	14.52	0.0001388	NA	0.004	0.827
	rs7148734	LRFN5	chr14	43367412	+	Intergenic	C/T	C	T	1/35	5/7	14.52	0.0001388	NA	0	0.929
	rs723067	TEX29	chr13	112119522	+	Intergenic	T/C	G	A	1/35	5/7	14.52	0.0001388	0	0	0.866
	rs10004699	LOC285501	chr4	180047257	+	Intergenic	A/G	G	A	0/36	4/8	14.4	0.0001478	NA	0	0.922
	rs10011147	EIF4E	chr4	99730246	+	Intergenic	A/G	G	A	0/36	4/8	14.4	0.0001478	0.004935	0	0.881
	rs10157978	ZNF326	chr1	90624605	+	Intergenic	A/G	A	G	18/18	2/10	14.4	0.0001478	0	0.02	0.381
	rs10189124	MYT1L	chr2	2842932	+	Intergenic	T/C	G	A	0/36	4/8	14.4	0.0001478	0	0	0.94
	rs10248573	STAG3L4	chr7	67699174	+	Intergenic	A/G	G	A	0/36	4/8	14.4	0.0001478	0	0	0.976
	rs10521107	VPS53	chr17	511156	+	intron (NM_018289, intron 10 of 17)	A/G	A	G	0/36	4/8	14.4	0.0001478	0.14209	0	0.886
	rs1057990	TBX15	chr1	119575232	+	3' UTR (NM_201263, exon 6 of 6)	T/C	G	A	0/36	4/8	14.4	0.0001478	0	0.001	0.917
	rs1057991	TBX15	chr1	119575170	+	3' UTR (NM_201263, exon 6 of 6)	C/A	T	G	0/36	4/8	14.4	0.0001478	0	0.001	0.917
	rs1064753	ZNF24	chr18	32916162	+	3' UTR (NM_006965, exon 4 of 4)	T/C	G	A	0/36	4/8	14.4	0.0001478	0.136747	0.893	0.867
	rs10795412	RSU1	chr10	16714466	+	intron (NM_152724, intron 7 of 7)	C/T	T	C	0/36	4/8	14.4	0.0001478	0	0	0.905
	rs11097638	EIF4E	chr4	99781443	+	Intergenic	G/T	G	T	0/36	4/8	14.4	0.0001478	0	0.003	0.875
	rs11678833	MYT1L	chr2	2850880	+	Intergenic	G/A	T	C	0/36	4/8	14.4	0.0001478	NA	0	0.92
	rs11869714	MYCBPAP	chr17	48587307	+	intron (NM_032133, intron 1 of 18)	A/G	G	A	0/36	4/8	14.4	0.0001478	0	0	0.851
	rs12154600	STAG3L4	chr7	67730559	+	Intergenic	C/T	T	C	0/36	4/8	14.4	0.0001478	0	0.002	0.976
	rs12429073	LINC00424	chr13	22781546	+	Intergenic	A/C	A	C	0/36	4/8	14.4	0.0001478	0	0	0.9
	rs12595243	ARIH1	chr15	72783167	+	intron (NM_005744, intron 1 of 13)	A/G	G	A	0/36	4/8	14.4	0.0001478	NA	0.015	0.911
	rs1562250	ARIH1	chr15	72818047	+	intron (NM_005744, intron 2 of 13)	G/A	T	C	0/36	4/8	14.4	0.0001478	0	0.002	0.869
	rs17230425	ACOT12	chr5	80684302	+	intron (NM_130767, intron 1 of 14)	A/G	A	G	0/36	4/8	14.4	0.0001478	0.005997	0.001	0.952
	rs17646608	ZNF396	chr18	32966049	+	Intergenic	A/G	G	A	0/36	4/8	14.4	0.0001478	NA	0	0.851
	rs1835220	TOM1L1	chr17	52597819	+	Intergenic	G/A	C	T	0/36	4/8	14.4	0.0001478	NA	0	0.923
	rs1993993	ZC3H18	chr16	88596704	+	intron (NM_153813, intron 6 of 9)	T/C	A	G	0/36	4/8	14.4	0.0001478	0.058656	0	0.887
	rs2227356	F2RL3	chr19	17003405	+	TTS (NM_003950)	C/T	T	C	0/36	4/8	14.4	0.0001478	0	0.001	0.929
	rs2386709	MIR5699	chr10	662193	+	intron (NM_014974, intron 1 of 36)	A/C	C	A	0/36	4/8	14.4	0.0001478	0	0.952	0.887
	rs3922966	ZNF326	chr1	90627000	+	Intergenic	G/A	T	C	18/18	2/10	14.4	0.0001478	0	0.003	0.381
	rs401592	VPS53	chr17	551316	+	intron (NM_018289, intron 6 of 17)	T/C	G	A	0/36	4/8	14.4	0.0001478	0.099821	0	0.881
	rs4370755	ZNF326	chr1	90631849	+	Intergenic	C/T	T	C	18/18	2/10	14.4	0.0001478	0	0	0.381
	rs4387213	RCC2	chr1	17815433	+	Intergenic	A/G	A	G	0/36	4/8	14.4	0.0001478	NA	0	0.917
	rs4878187	SHB	chr9	38227021	+	Intergenic	C/T	C	T	0/36	4/8	14.4	0.0001478	0	0.005	0.875
	rs4901076	TRIM9	chr14	51552126	+	intron (NM_052978, intron 1 of 6)	A/G	A	G	0/36	4/8	14.4	0.0001478	0	0	0.94
	rs616642	COL9A1	chr6	70988686	+	intron (NM_078485, intron 4 of 31)	T/C	G	A	0/36	4/8	14.4	0.0001478	0.098767	0	0.928
	rs6795373	SOX14	chr3	137306262	+	Intergenic	A/C	C	A	9/27	11/1	14.4	0.0001478	NA	0.047	0.583
	rs6950238	STAG3L4	chr7	67692747	+	Intergenic	C/T	T	C	0/36	4/8	14.4	0.0001478	0	0	0.976
	rs6979688	STAG3L4	chr7	67703646	+	Intergenic	A/G	A	G	0/36	4/8	14.4	0.0001478	NA	0	0.944
	rs7490960	LINC00333	chr13	84893021	+	intron (NR_046871, intron 3 of 6)	A/C	A	C	0/36	4/8	14.4	0.0001478	0	0.002	0.881
	rs7618668	CLEC3B	chr3	45097509	+	Intergenic	A/G	A	G	0/36	4/8	14.4	0.0001478	NA	0.001	0.923
	rs773863	F2RL3	chr19	17015428	+	intron (NM_015692, intron 30 of 41)	G/A	T	C	0/36	4/8	14.4	0.0001478	0	0	0.922
	rs7995318	INTS6	chr13	52039082	+	Intergenic	C/T	T	C	0/36	4/8	14.4	0.0001478	0	0	0.934
	rs900186	LSM3	chr3	14306114	+	Intergenic	C/T	C	T	0/36	4/8	14.4	0.0001478	0	0	0.911
	rs851997	ESR1	chr6	151985550	+	Intergenic	G/A	C	T	1/35	7/5	14.29	0.0001571	0.058212	0	0.211
	rs2238360	SLCO3A1	chr15	92656116	+	intron (NM_001145044, intron 4 of 10)	G/A	T	C	10/26	11/1	13.97	0.000186	0	0	0.494
	rs10515652	NMUR2	chr5	151561278	+	Intergenic	T/C	A	G	1/35	6/6	13.84	0.0001986	0	0.002	0.958
	rs11607721	MYO7A	chr11	76881988	+	intron (NM_001127180, intron 15 of 48)	C/T	T	C	1/35	6/6	13.84	0.0001986	0	0	0.952
	rs2426892	MIR4533	chr20	59336850	+	Intergenic	A/G	A	G	1/35	6/6	13.84	0.0001986	NA	0	0.815
	rs6021332	NFATC2	chr20	50247749	+	intron (NM_006045, intron 15 of 27)	C/T	T	C	1/35	6/6	13.84	0.0001986	NA	0.002	0.887
	rs12961706	MIR4318	chr18	36193147	+	Intergenic	C/T	C	T	3/33	7/5	13.79	0.0002047	0	0.258	0.818
	rs2036033	ANGPT1	chr8	108669727	+	Intergenic	A/G	G	A	3/33	7/5	13.79	0.0002047	0	0.001	0.833
	rs2860020	ANGPT1	chr8	108683736	+	Intergenic	A/G	G	A	3/33	7/5	13.79	0.0002047	NA	0	0.837
	rs4570138	C8orf34	chr8	69170495	+	Intergenic	A/C	C	A	3/33	7/5	13.79	0.0002047	0	0.001	0.708
	rs10242635	AUTS2	chr7	68037531	+	Intergenic	G/T	G	T	5/31	9/3	13.63	0.0002221	0	0	0.655
	rs10250062	AUTS2	chr7	68042545	+	Intergenic	A/G	A	G	5/31	9/3	13.63	0.0002221	NA	0.001	0.655
	rs13278674	LINC00251	chr8	66222686	+	Intergenic	A/G	G	A	5/31	9/3	13.63	0.0002221	0	0.013	0.775
	rs2015808	SLCO3A1	chr15	92651311	+	intron (NM_001145044, intron 4 of 10)	G/A	T	C	11/25	11/1	13.63	0.0002221	0.100645	0.002	0.494
	rs681478	CRYBB2P1	chr22	25896979	+	Intergenic	G/A	C	T	5/31	9/3	13.63	0.0002221	0	0.008	0.798
	rs7817180	LINC00251	chr8	66206231	+	Intergenic	C/T	C	T	5/31	9/3	13.63	0.0002221	0.135205	0.989	0.196
	rs925677	LINC00251	chr8	66222068	+	Intergenic	T/C	A	G	5/31	9/3	13.63	0.0002221	0	0.001	0.199
	rs10216541	LINC00251	chr8	66261909	+	Intergenic	A/G	A	G	7/29	10/2	13.61	0.0002253	0	0.014	0.25
	rs10216812	LINC00251	chr8	66282047	+	Intergenic	C/T	C	T	7/29	10/2	13.61	0.0002253	NA	0	0.25
	rs2357274	LOC286186	chr8	66285716	+	Intergenic	C/T	T	C	7/29	10/2	13.61	0.0002253	NA	0	0.25
	rs10513037	SOX14	chr3	137312571	+	Intergenic	T/C	A	G	22/14	1/11	13.43	0.0002473	0	0	0.565
	rs10804653	SOX14	chr3	137301511	+	Intergenic	A/C	C	A	12/24	11/1	13.41	0.0002497	0.250212	0.824	0.446
	rs13264502	LOC286186	chr8	66287976	+	Intergenic	C/T	C	T	4/32	8/4	13.33	0.0002607	0	0.001	0.83
	rs2008256	RUNX1	chr21	36583687	+	Intergenic	C/A	G	T	3/33	6/6	13.33	0.0002607	NA	0	0.827
	rs2188966	ABCC8	chr11	17499885	+	Intergenic	T/C	A	G	4/32	8/4	13.33	0.0002607	0	0	0.637
	rs2385324	MYT1L	chr2	2797712	+	Intergenic	C/T	C	T	4/32	8/4	13.33	0.0002607	0	0	0.693
	rs253061	F2R	chr5	76014000	+	intron (NM_001992, intron 1 of 1)	A/C	C	A	3/33	6/6	13.33	0.0002607	0	0.006	0.732
	rs3758947	ABCC8	chr11	17501210	+	Intergenic	G/A	T	C	4/32	8/4	13.33	0.0002607	0	0	0.72
	rs3758949	ABCC8	chr11	17501063	+	Intergenic	T/C	A	G	4/32	8/4	13.33	0.0002607	0	0.013	0.631
	rs4777513	ARIH1	chr15	72800853	+	intron (NM_005744, intron 1 of 13)	A/G	G	A	3/33	6/6	13.33	0.0002607	0	0	0.774
	rs6534689	PGRMC2	chr4	129441798	+	Intergenic	A/G	G	A	5/31	10/2	13.33	0.0002607	0	0	0.42
	rs6707221	MYT1L	chr2	2802619	+	Intergenic	G/A	T	C	4/32	8/4	13.33	0.0002607	0.19572	0	0.702
	rs6708476	LYPD1	chr2	133472002	+	intron (NM_207363, intron 19 of 19)	C/T	T	C	3/33	6/6	13.33	0.0002607	0	0	0.798
	rs784622	HEYL	chr1	40104814	+	intron (NM_014571, intron 1 of 4)	A/G	G	A	3/33	6/6	13.33	0.0002607	0.015579	0	0.774
	rs11014033	MIR603	chr10	24620265	+	intron (NM_001098500, intron 3 of 18)	A/G	G	A	8/28	10/2	12.91	0.0003274	0	0	0.59
	rs2794320	MEGF6	chr1	3506497	+	intron (NM_001409, intron 3 of 36)	A/G	G	A	8/28	10/2	12.91	0.0003274	0	0.003	0.357
	rs1877829	LINC00251	chr8	66188263	+	Intergenic	A/G	A	G	6/30	9/3	12.65	0.0003765	0	0.284	0.19
	rs2311857	ACTR3B	chr7	152753455	+	Intergenic	C/T	C	T	6/30	9/3	12.65	0.0003765	NA	0	0.368
	rs9643572	LINC00251	chr8	66191608	+	Intergenic	A/G	A	G	6/30	9/3	12.65	0.0003765	0	0	0.196
	rs4771751	TEX29	chr13	112085860	+	Intergenic	A/G	A	G	3/31	6/6	12.63	0.0003801	0	0.013	0.756
	rs6472195	LOC286186	chr8	66287730	+	Intergenic	G/T	G	T	4/30	8/4	12.63	0.0003801	NA	0.009	0.233
	rs12087019	DISC2	chr1	232287416	+	Intergenic	A/G	A	G	0/36	5/7	12.59	0.0003884	0	0.394	0.866
	rs12830943	MIR3685	chr12	95748327	+	Intergenic	C/T	C	T	0/36	5/7	12.59	0.0003884	0.072597	0.062	0.857
	rs154545	MIR548D2	chr16	22743803	+	intron (NR_037517, intron 2 of 3)	T/C	G	A	0/36	5/7	12.59	0.0003884	0.089259	0	0.899
	rs17290786	LPHN3	chr4	60496226	+	Intergenic	G/T	G	T	0/36	5/7	12.59	0.0003884	0	0.001	0.881
	rs1858317	LPHN3	chr4	60340339	+	Intergenic	A/G	A	G	0/36	5/7	12.59	0.0003884	0	0	0.887
	rs7189889	MIR548D2	chr16	22752110	+	intron (NR_037517, intron 2 of 3)	A/G	G	A	0/36	5/7	12.59	0.0003884	0	0.001	0.911
	rs10276315	AUTS2	chr7	68037870	+	Intergenic	C/T	C	T	9/27	11/1	12.52	0.0004022	0	0	0.593
	rs11763698	AUTS2	chr7	68031011	+	Intergenic	A/G	G	A	9/27	11/1	12.52	0.0004022	0	0	0.542
	rs12925931	IRX3	chr16	54491967	+	Intergenic	C/T	C	T	2/34	7/5	12.5	0.0004065	0.206667	0	0.881
	rs1798816	LOC387895	chr12	127239259	+	intron (NR_033878, intron 1 of 4)	T/C	A	G	2/34	7/5	12.5	0.0004065	0	0	0.768
	rs6888953	GLRA1	chr5	151518058	+	Intergenic	A/G	A	G	2/34	7/5	12.5	0.0004065	0	0	0.929
	rs665913	NLGN1	chr3	173180781	+	intron (NM_014932, intron 2 of 6)	C/A	G	T	0/36	3/7	12.42	0.0004248	NA	0	0.935
	rs17156675	CACNA2D1	chr7	82422405	+	intron (NM_033026, intron 22 of 24)	C/T	C	T	9/27	10/2	12.29	0.0004547	0	0.002	0.451
	rs4718771	AUTS2	chr7	68003277	+	Intergenic	C/T	T	C	3/33	8/4	12.29	0.0004547	NA	0	0.661
	rs7677766	LOC100129917	chr4	795890	+	intron (NM_006651, intron 2 of 3)	A/G	A	G	9/27	10/2	12.29	0.0004547	NA	0	0.735
	rs7969703	RERGL	chr12	18218609	+	Intergenic	A/G	G	A	9/27	10/2	12.29	0.0004547	0	0.003	0.446
	rs9397442	ESR1	chr6	151986003	+	Intergenic	C/T	C	T	3/33	8/4	12.29	0.0004547	0.02519	0.024	0.226
	rs1056522	C3orf22	chr3	126261345	+	exon (NM_152889, exon 3 of 3)	G/A	T	C	4/32	7/5	12.1	0.0005029	0.523214	0.543	0.685
	rs10773902	SFSWAP	chr12	131964154	+	Intergenic	A/G	A	G	4/32	7/5	12.1	0.0005029	0	0	0.649
	rs11061545	SFSWAP	chr12	131942737	+	Intergenic	C/T	C	T	4/32	7/5	12.1	0.0005029	0	0.001	0.649
	rs11061558	SFSWAP	chr12	131970306	+	Intergenic	A/G	G	A	4/32	7/5	12.1	0.0005029	NA	0	0.655
	rs11061562	SFSWAP	chr12	131972607	+	Intergenic	C/T	T	C	4/32	7/5	12.1	0.0005029	0	0	0.649
	rs11061573	SFSWAP	chr12	131983266	+	Intergenic	A/G	A	G	4/32	7/5	12.1	0.0005029	0	0	0.661
	rs11848283	FSCB	chr14	44776212	+	Intergenic	A/G	G	A	4/32	7/5	12.1	0.0005029	0	0.296	0.8
	rs1286201	TSPAN2	chr1	115654866	+	Intergenic	A/G	A	G	4/32	7/5	12.1	0.0005029	0	0	0.726
	rs1552641	C3orf22	chr3	126264060	+	Intergenic	G/A	T	C	4/32	7/5	12.1	0.0005029	0	0	0.69
	rs1554764	SFSWAP	chr12	131971976	+	Intergenic	C/T	T	C	4/32	7/5	12.1	0.0005029	0.442088	0	0.655
	rs2280701	SFSWAP	chr12	131942896	+	Intergenic	A/G	G	A	4/32	7/5	12.1	0.0005029	0.022202	0	0.643
	rs2398557	SFSWAP	chr12	131999635	+	Intergenic	T/C	G	A	4/32	7/5	12.1	0.0005029	NA	0	0.655
	rs27135	F2R	chr5	76012843	+	intron (NM_001992, intron 1 of 1)	A/G	G	A	4/32	7/5	12.1	0.0005029	0	0	0.315
	rs4679256	CHST13	chr3	126252506	+	intron (NM_152889, intron 1 of 2)	G/T	T	G	4/32	7/5	12.1	0.0005029	NA	0.003	0.687
	rs4907443	SFSWAP	chr12	131972307	+	Intergenic	G/A	T	C	4/32	7/5	12.1	0.0005029	0.037713	0.001	0.651
	rs6781798	CHST13	chr3	126260163	+	intron (NM_152889, intron 2 of 2)	C/T	T	C	4/32	7/5	12.1	0.0005029	0	0.003	0.69
	rs6994836	CLVS1	chr8	62384161	+	intron (NM_173519, intron 5 of 5)	C/T	C	T	4/32	7/5	12.1	0.0005029	0	0	0.762
	rs7497390	MIR630	chr15	72899534	+	Intergenic	C/T	C	T	4/32	7/5	12.1	0.0005029	NA	0	0.817
	rs10506781	NAV3	chr12	78728727	+	Intergenic	A/C	A	C	5/31	8/4	12.08	0.0005087	0	0.001	0.801
	rs10875618	PPP2R2B	chr5	146375787	+	intron (NM_181674, intron 1 of 9)	C/T	C	T	5/31	8/4	12.08	0.0005087	0.062251	0.002	0.667
	rs12136254	ZSCAN20	chr1	34010708	+	intron (NM_052896, intron 56 of 69)	C/T	C	T	5/31	8/4	12.08	0.0005087	0	0	0.633
	rs334789	IL5RA	chr3	3153143	+	Intergenic	T/C	A	G	5/31	8/4	12.08	0.0005087	NA	0	0.756
	rs506324	MGC16025	chr2	240104346	+	intron (NM_006037, intron 4 of 26)	C/T	T	C	5/31	8/4	12.08	0.0005087	NA	0	0.661
	rs4610131	MACROD2	chr20	15114289	+	intron (NM_080676, intron 5 of 16)	C/T	T	C	10/26	11/1	12.06	0.000516	0	0	0.561
	rs6110526	MACROD2	chr20	15113642	+	intron (NM_080676, intron 5 of 16)	C/T	C	T	10/26	11/1	12.06	0.000516	0	0	0.589
	rs11782783	LOC100507156	chr8	23220509	+	intron (NM_002318, intron 2 of 13)	C/T	T	C	20/16	0/12	11.76	0.0006036	0.089249	0	0.53
	rs12641981	GNPDA2	chr4	45179883	+	Intergenic	C/T	T	C	7/29	9/3	11.76	0.0006036	NA	0	0.738
	rs13130484	GNPDA2	chr4	45175691	+	Intergenic	C/T	T	C	7/29	9/3	11.76	0.0006036	0.026259	0.002	0.738
	rs1521984	LRRC70	chr5	62271454	+	Intergenic	G/A	T	C	7/29	9/3	11.76	0.0006036	0	0	0.696
	rs1819632	MIR4465	chr6	141399812	+	Intergenic	C/T	C	T	7/29	9/3	11.76	0.0006036	NA	0	0.321
	rs2037929	ACTR3B	chr7	152751486	+	Intergenic	A/G	G	A	7/29	9/3	11.76	0.0006036	0	0	0.536
	rs2205168	ACTR3B	chr7	152765284	+	Intergenic	A/G	G	A	7/29	9/3	11.76	0.0006036	NA	0	0.494
	rs3816281	PLEK	chr2	68607947	+	exon (NM_002664, exon 3 of 9)	G/T	G	T	10/26	10/2	11.76	0.0006036	0.350969	1	0.315
	rs510588	ACTR3B	chr7	152771892	+	Intergenic	A/C	A	C	7/29	9/3	11.76	0.0006036	0	0.003	0.482
	rs6723149	PLEK	chr2	68578358	+	Intergenic	A/G	A	G	10/26	10/2	11.76	0.0006036	NA	0.001	0.327
	rs6983061	LOXL2	chr8	23230137	+	intron (NM_002318, intron 1 of 13)	C/T	C	T	20/16	0/12	11.76	0.0006036	NA	0.001	0.512
	rs7595717	PLEK	chr2	68587477	+	Intergenic	C/T	C	T	10/26	10/2	11.76	0.0006036	0	0.002	0.325
	rs926102	ACTR3B	chr7	152762916	+	Intergenic	A/G	G	A	7/29	9/3	11.76	0.0006036	0	0.343	0.482
	rs11087123	MACROD2	chr20	15120744	+	intron (NM_080676, intron 5 of 16)	A/G	G	A	11/25	11/1	11.66	0.0006377	0	0.327	0.583
	rs1554753	ITGB7	chr12	53603738	+	TTS (NM_000966)	A/G	A	G	11/25	11/1	11.66	0.0006377	NA	0	0.537
	rs1743471	MACROD2	chr20	15120323	+	intron (NM_080676, intron 5 of 16)	A/G	A	G	11/25	11/1	11.66	0.0006377	0.097291	0	0.589
	rs331721	GRAMD3	chr5	124900197	+	Intergenic	T/C	A	G	21/15	0/12	11.64	0.0006443	0	0	0.361
	rs10862940	SLC6A15	chr12	85235158	+	Intergenic	A/G	A	G	2/34	6/6	11.64	0.0006467	0	0	0.819
	rs11716060	TRH	chr3	129698689	+	Intergenic	C/T	T	C	2/34	6/6	11.64	0.0006467	0	0	0.756
	rs11845128	FSCB	chr14	44759040	+	Intergenic	C/T	C	T	2/34	6/6	11.64	0.0006467	0	0.561	0.815
	rs12470910	KLHL23	chr2	170594091	+	intron (NM_001199290, intron 4 of 5)	A/G	G	A	2/34	6/6	11.64	0.0006467	NA	0.001	0.765
	rs158850	MAT2B	chr5	163083532	+	Intergenic	G/T	T	G	2/34	6/6	11.64	0.0006467	NA	0.014	0.855
	rs16972337	KIAA1199	chr15	81054011	+	Intergenic	C/T	C	T	2/34	6/6	11.64	0.0006467	0	0.002	0.869
	rs1877824	LINC00251	chr8	66245807	+	Intergenic	G/A	T	C	2/34	6/6	11.64	0.0006467	0	0.002	0.833
	rs2664253	HIBCH	chr2	191148558	+	intron (NM_198047, intron 6 of 12)	A/G	A	G	2/34	6/6	11.64	0.0006467	NA	0.778	0.869
	rs2885495	C9orf171	chr9	135288807	+	intron (NM_207417, intron 1 of 6)	C/T	T	C	2/34	6/6	11.64	0.0006467	NA	0.001	0.814
	rs3842897	NCF2	chr1	183503664	+	intron (NM_001174061, intron 9 of 21)	A/G	G	A	2/34	6/6	11.64	0.0006467	0	0.085	0.685
	rs504712	ELMOD1	chr11	107454081	+	Intergenic	A/G	G	A	19/17	1/11	11.64	0.0006467	0	0	0.47
	rs646990	ELMOD1	chr11	107456991	+	Intergenic	A/G	G	A	19/17	1/11	11.64	0.0006467	0.052362	0	0.5
	rs6536849	LOC100505989	chr4	165627020	+	intron (NR_049864, intron 2 of 2)	C/T	T	C	2/34	6/6	11.64	0.0006467	0.093626	0.001	0.845
	rs6830070	LOC100505989	chr4	165626856	+	intron (NR_049864, intron 2 of 2)	C/T	T	C	2/34	6/6	11.64	0.0006467	0	0.001	0.892
	rs8016393	FSCB	chr14	44778082	+	Intergenic	C/T	C	T	2/34	6/6	11.64	0.0006467	NA	0	0.86
	rs8180974	LOXL2	chr8	23240061	+	intron (NM_002318, intron 1 of 13)	A/G	G	A	16/20	0/12	11.64	0.0006467	NA	0.001	0.655
	rs1048445	FRAT2	chr10	99116903	+	exon (NM_001145114, exon 32 of 32)	T/C	A	G	2/34	5/7	11.36	0.0007499	0.355185	1	0.747
	rs10882888	ARHGAP19	chr10	99045876	+	intron (NR_037909, intron 1 of 14)	C/T	T	C	2/34	5/7	11.36	0.0007499	0	0.336	0.75
	rs11022399	TEAD1	chr11	12555184	+	3' UTR (NM_018222, exon 13 of 13)	A/G	G	A	2/34	5/7	11.36	0.0007499	NA	0	0.765
	rs11136679	CSMD1	chr8	3779090	+	intron (NM_033225, intron 5 of 69)	C/T	T	C	16/20	1/11	11.36	0.0007499	NA	0	0.633
	rs11251050	LOC282980	chr10	2125211	+	Intergenic	C/T	T	C	2/34	5/7	11.36	0.0007499	0	0.004	0.955
	rs11651867	FAM222B	chr17	27147248	+	intron (NM_001077498, intron 1 of 2)	G/T	G	T	2/34	5/7	11.36	0.0007499	0	0.687	0.815
	rs1204370	ATXN7L1	chr7	105421568	+	intron (NM_152749, intron 3 of 3)	T/C	A	G	2/34	5/7	11.36	0.0007499	0	0	0.795
	rs12251170	MIR378C	chr10	132429184	+	Intergenic	A/G	G	A	2/34	5/7	11.36	0.0007499	NA	0	0.919
	rs12318069	IFNG	chr12	68565441	+	Intergenic	C/T	C	T	2/34	5/7	11.36	0.0007499	0.161573	0	0.893
	rs12600853	TBC1D26	chr17	15627329	+	Intergenic	C/T	T	C	2/34	5/7	11.36	0.0007499	0	0.024	0.759
	rs12943046	AIPL1	chr17	6161462	+	Intergenic	C/T	T	C	2/34	5/7	11.36	0.0007499	NA	0.003	0.863
	rs13165581	PDE4D	chr5	58715833	+	intron (NM_001165899, intron 3 of 16)	A/G	A	G	2/34	5/7	11.36	0.0007499	0.045842	0	0.911
	rs1343604	OLFM4	chr13	53649813	+	Intergenic	C/A	T	G	2/34	5/7	11.36	0.0007499	0	0	0.756
	rs1348709	PDE4D	chr5	58707111	+	intron (NM_001165899, intron 3 of 16)	C/T	C	T	2/34	5/7	11.36	0.0007499	0	0.003	0.911
	rs1457110	PDE4D	chr5	58745872	+	intron (NM_001165899, intron 3 of 16)	G/A	T	C	2/34	5/7	11.36	0.0007499	0.037712	0	0.869
	rs1464620	CSMD1	chr8	3775951	+	intron (NM_033225, intron 5 of 69)	G/T	G	T	16/20	1/11	11.36	0.0007499	NA	0	0.595
	rs16889869	PDE4D	chr5	58755580	+	intron (NM_001165899, intron 3 of 16)	A/G	G	A	2/34	5/7	11.36	0.0007499	0	0.046	0.863
	rs16911018	MIR378C	chr10	132431119	+	Intergenic	A/G	A	G	2/34	5/7	11.36	0.0007499	NA	0	0.923
	rs17046592	GPATCH2	chr1	217719159	+	intron (NM_018040, intron 5 of 9)	A/G	G	A	2/34	5/7	11.36	0.0007499	0	0.001	0.851
	rs17201125	LOC339862	chr3	18221252	+	intron (NM_001257177, intron 4 of 4)	A/G	A	G	2/34	5/7	11.36	0.0007499	0	0.998	0.887
	rs17679225	MIR3182	chr16	83304743	+	intron (NM_001220490, intron 4 of 12)	A/G	A	G	2/34	5/7	11.36	0.0007499	0.143097	0.009	0.845
	rs1903552	LOC285501	chr4	179481211	+	Intergenic	G/A	C	T	2/34	5/7	11.36	0.0007499	NA	0.001	0.932
	rs1925530	MIR4675	chr10	20911600	+	Intergenic	A/G	A	G	2/34	5/7	11.36	0.0007499	0	0.021	0.878
	rs1969772	MYSM1	chr1	59205102	+	Intergenic	A/G	A	G	16/20	1/11	11.36	0.0007499	0	0.007	0.625
	rs2043031	TRAF4	chr17	27085564	+	exon (NM_018182, exon 4 of 4)	A/G	G	A	2/34	5/7	11.36	0.0007499	0.533808	0.996	0.821
	rs2218348	HS3ST3A1	chr17	13653218	+	Intergenic	T/C	A	G	2/34	5/7	11.36	0.0007499	0.021857	0.003	0.774
	rs2702464	LOC285501	chr4	179481522	+	Intergenic	G/A	T	C	2/34	5/7	11.36	0.0007499	NA	0	0.926
	rs2806972	OLFM4	chr13	53655574	+	Intergenic	A/G	A	G	2/34	5/7	11.36	0.0007499	0	0	0.756
	rs2820549	CTH	chr1	71160841	+	Intergenic	A/G	G	A	2/34	5/7	11.36	0.0007499	0	0	0.887
	rs4144214	TMEM200A	chr6	130936495	+	Intergenic	A/G	G	A	2/34	5/7	11.36	0.0007499	0.019058	0.02	0.821
	rs4262997	FAM222B	chr17	27129562	+	intron (NM_001077498, intron 1 of 2)	A/G	G	A	2/34	5/7	11.36	0.0007499	0.366662	0.961	0.821
	rs4753289	MIR4490	chr11	90382170	+	Intergenic	C/T	T	C	2/34	5/7	11.36	0.0007499	NA	0	0.75
	rs4794838	FAM222B	chr17	27131095	+	intron (NM_001077498, intron 1 of 2)	C/T	C	T	2/34	5/7	11.36	0.0007499	NA	0.031	0.821
	rs4795467	ERAL1	chr17	27180784	+	Intergenic	C/T	T	C	2/34	5/7	11.36	0.0007499	NA	0	0.813
	rs4862559	SORBS2	chr4	186593672	+	intron (NM_003603, intron 5 of 22)	A/G	G	A	2/34	5/7	11.36	0.0007499	NA	0	0.899
	rs4951761	RD3	chr1	211694012	+	Intergenic	A/G	G	A	2/34	5/7	11.36	0.0007499	0	0	0.099
	rs6483067	MIR4490	chr11	90377727	+	Intergenic	G/T	G	T	2/34	5/7	11.36	0.0007499	NA	0	0.72
	rs649974	SLN	chr11	107580985	+	intron (NM_003063, intron 1 of 1)	G/A	C	T	2/34	5/7	11.36	0.0007499	0	0.058	0.875
	rs7015175	SBSPON	chr8	73987487	+	intron (NM_153225, intron 2 of 4)	C/T	T	C	2/34	5/7	11.36	0.0007499	0.239728	0	0.893
	rs7074678	ARHGAP19	chr10	99015364	+	intron (NM_001204300, intron 5 of 10)	A/G	G	A	2/34	5/7	11.36	0.0007499	NA	0.906	0.702
	rs7642120	TMEM207	chr3	190142205	+	Intergenic	A/C	A	C	2/34	5/7	11.36	0.0007499	NA	0.001	0.916
	rs7735228	PDE4D	chr5	58710841	+	intron (NM_001165899, intron 3 of 16)	A/C	C	A	2/34	5/7	11.36	0.0007499	0	0	0.922
	rs7735572	PDE4D	chr5	58707299	+	intron (NM_001165899, intron 3 of 16)	A/G	A	G	2/34	5/7	11.36	0.0007499	0	0	0.936
	rs7917753	MIR378C	chr10	132468412	+	Intergenic	A/G	G	A	2/34	5/7	11.36	0.0007499	NA	0	0.917
	rs7979999	IL26	chr12	68594364	+	TTS (NM_018402)	C/T	T	C	2/34	5/7	11.36	0.0007499	0.275823	0	0.899
	rs853284	PRICKLE2	chr3	64290587	+	Intergenic	T/C	G	A	2/34	5/7	11.36	0.0007499	0.063832	0	0.819
	rs997876	KCNAB1-AS1	chr3	156150082	+	intron (NM_172160, intron 2 of 13)	G/A	T	C	2/34	5/7	11.36	0.0007499	0	0.009	0.905
	rs12631108	CNTN4	chr3	2783549	+	intron (NM_175607, intron 5 of 24)	A/G	A	G	4/32	6/6	11.2	0.000818	0.174357	0.801	0.815
	rs17032578	LRRN1	chr3	3555894	+	Intergenic	C/T	T	C	4/32	6/6	11.2	0.000818	0	0.001	0.75
	rs234567	PAPOLA	chr14	97106096	+	Intergenic	G/A	T	C	20/16	2/10	11.2	0.000818	NA	0.001	0.446
	rs9898235	FLJ45079	chr17	75729488	+	Intergenic	A/G	A	G	4/32	6/6	11.2	0.000818	0	0	0.896
	rs10231745	CDC14C	chr7	48596337	+	intron (NM_152701, intron 55 of 61)	G/T	T	G	20/16	1/11	11.17	0.0008317	NA	0	0.5
	rs10252100	CDC14C	chr7	48591660	+	intron (NM_152701, intron 55 of 61)	G/T	G	T	20/16	1/11	11.17	0.0008317	0	0.001	0.506
	rs4875574	MYOM2	chr8	3160221	+	intron (NM_033225, intron 25 of 69)	C/T	C	T	20/16	1/11	11.17	0.0008317	0.00828	0.001	0.53
	rs9859247	LOC100288428	chr3	8030809	+	Intergenic	A/G	A	G	20/16	1/11	11.17	0.0008317	0	0	0.381
	rs11081899	ZNF24	chr18	32924410	+	promoter-TSS (NM_006965)	A/G	A	G	4/32	8/4	11.11	0.0008581	0.297974	0.946	0.423
	rs2032729	ZNF24	chr18	32917644	+	exon (NM_006965, exon 4 of 4)	T/C	G	A	4/32	8/4	11.11	0.0008581	0.275481	0.002	0.416
	rs2909351	ZNF396	chr18	32971211	+	Intergenic	T/C	G	A	4/32	8/4	11.11	0.0008581	NA	0	0.411
	rs432033	MACROD2	chr20	15122254	+	intron (NM_080676, intron 5 of 16)	A/G	G	A	13/23	11/1	11.11	0.0008581	0	0	0.649
	rs888459	ZNF396	chr18	32958405	+	Intergenic	A/G	A	G	4/32	8/4	11.11	0.0008581	0	0.003	0.423
	rs10499165	TMEM244	chr6	130194876	+	Intergenic	A/G	A	G	9/27	11/1	11.08	0.0008741	0	0	0.723
	rs10499166	TMEM244	chr6	130195659	+	Intergenic	A/G	A	G	9/27	11/1	11.08	0.0008741	0	0	0.726
	rs1009020	LINC00669	chr18	37681908	+	Intergenic	T/C	G	A	3/33	7/5	10.98	0.0009195	0.077434	0.001	0.744
	rs10178177	TYW5	chr2	200829993	+	Intergenic	A/G	G	A	6/30	8/4	10.98	0.0009195	0	0.016	0.767
	rs10490550	TRIB2	chr2	12805227	+	Intergenic	T/C	A	G	3/33	7/5	10.98	0.0009195	0.059235	0	0.881
	rs11231693	FLRT1	chr11	63862612	+	intron (NM_014067, intron 3 of 10)	A/G	A	G	6/30	8/4	10.98	0.0009195	0.253775	0	0.667
	rs12020540	GPR12	chr13	27443400	+	Intergenic	A/C	A	C	3/33	7/5	10.98	0.0009195	0	0.021	0.833
	rs12528843	IER3	chr6	30778403	+	Intergenic	C/T	T	C	21/15	1/11	10.98	0.0009195	0	0.239	--
	rs13191728	IER3	chr6	30773349	+	Intergenic	C/T	C	T	21/15	1/11	10.98	0.0009195	NA	0.005	0.542
	rs13198118	IER3	chr6	30770732	+	Intergenic	G/T	T	G	21/15	1/11	10.98	0.0009195	0	0.008	0.574
	rs135044	MPPED1	chr22	43845708	+	intron (NM_001044370, intron 3 of 6)	G/A	C	T	3/33	7/5	10.98	0.0009195	0	0	0.292
	rs158842	MAT2B	chr5	163072880	+	Intergenic	C/T	C	T	6/30	8/4	10.98	0.0009195	0	0	0.696
	rs1887656	GPR12	chr13	27445339	+	Intergenic	G/A	T	C	3/33	7/5	10.98	0.0009195	NA	0.01	0.845
	rs203766	TYW5	chr2	200902672	+	Intergenic	C/T	C	T	6/30	8/4	10.98	0.0009195	0	0.015	0.795
	rs2076584	NAA20	chr20	19970705	+	exon (NM_001242581, exon 9 of 12)	T/C	G	A	3/33	7/5	10.98	0.0009195	0.284929	0.992	0.301
	rs2178089	CDC14C	chr7	48628104	+	intron (NM_152701, intron 57 of 61)	G/T	T	G	21/15	1/11	10.98	0.0009195	0	0	0.489
	rs2272399	SLC6A1	chr3	10975745	+	intron (NM_014229, intron 11 of 13)	C/T	C	T	6/30	8/4	10.98	0.0009195	0.070914	0.002	0.456
	rs281766	TYW5	chr2	200820505	+	promoter-TSS (NM_001039693)	T/G	A	C	6/30	8/4	10.98	0.0009195	0.369316	0.304	0.762
	rs281767	TYW5	chr2	200823281	+	intron (NM_024520, intron 2 of 5)	C/A	G	T	6/30	8/4	10.98	0.0009195	0	0	0.756
	rs2894530	FAM124B	chr2	225157732	+	Intergenic	G/T	T	G	6/30	8/4	10.98	0.0009195	0.074367	0	0.69
	rs3758953	ABCC8	chr11	17499547	+	Intergenic	G/A	C	T	6/30	8/4	10.98	0.0009195	0	0.002	0.435
	rs4765110	LOC100507206	chr12	127233515	+	intron (NR_033878, intron 1 of 4)	C/T	T	C	3/33	7/5	10.98	0.0009195	0	0.954	0.75
	rs4765451	LOC100507206	chr12	127237464	+	intron (NR_033878, intron 1 of 4)	C/T	C	T	3/33	7/5	10.98	0.0009195	NA	0	0.28
	rs4777788	RGMA	chr15	93728147	+	Intergenic	A/G	G	A	6/30	8/4	10.98	0.0009195	0	0	0.744
	rs6035501	NAA20	chr20	19965523	+	intron (NM_018993, intron 7 of 10)	C/T	T	C	3/33	7/5	10.98	0.0009195	NA	0.002	0.7
	rs9295917	IER3	chr6	30769772	+	Intergenic	C/G	C	G	21/15	1/11	10.98	0.0009195	0	0.001	--
	rs9295918	IER3	chr6	30769837	+	Intergenic	C/T	T	C	21/15	1/11	10.98	0.0009195	0	0.012	--
	rs9295920	IER3	chr6	30775941	+	Intergenic	C/G	C	G	21/15	1/11	10.98	0.0009195	NA	0	--
	rs9378148	IER3	chr6	30778693	+	Intergenic	C/T	C	T	21/15	1/11	10.98	0.0009195	NA	0	--
	rs9380190	IER3	chr6	30769565	+	Intergenic	C/T	T	C	21/15	1/11	10.98	0.0009195	0	0.032	--
	rs9380191	IER3	chr6	30769687	+	Intergenic	A/G	A	G	21/15	1/11	10.98	0.0009195	0	0.002	--
	rs9380195	IER3	chr6	30777327	+	Intergenic	A/G	G	A	21/15	1/11	10.98	0.0009195	0	0	--
	rs9404974	IER3	chr6	30776483	+	Intergenic	C/T	T	C	21/15	1/11	10.98	0.0009195	0	0.001	0.554
	rs9512429	GPR12	chr13	27444274	+	Intergenic	A/G	G	A	3/33	7/5	10.98	0.0009195	NA	0.002	0.811
	rs10848042	FZD10	chr12	130717627	+	Intergenic	C/T	C	T	8/28	9/3	10.98	0.0009205	0	0	0.723
	rs1233046	RPAP3	chr12	48103324	+	TTS (NM_001172440)	T/C	A	G	8/28	9/3	10.98	0.0009205	0	0	0.571
	rs1472259	MSRB3	chr12	65913960	+	Intergenic	G/A	C	T	22/14	1/11	10.98	0.0009205	0	0	0.6
	rs1756740	KIAA1462	chr10	30204072	+	Intergenic	A/G	A	G	8/28	9/3	10.98	0.0009205	0	0	0.75
	rs2446330	KCNC2	chr12	75557694	+	intron (NM_139136, intron 2 of 5)	G/A	T	C	8/28	9/3	10.98	0.0009205	0	0.002	0.545
	rs258815	NR3C1	chr5	142589474	+	intron (NM_015071, intron 21 of 22)	G/A	C	T	8/28	9/3	10.98	0.0009205	0.166158	0.003	0.351
	rs6135226	MACROD2-AS1	chr20	14679497	+	intron (NM_080676, intron 5 of 16)	A/G	A	G	8/28	9/3	10.98	0.0009205	0	0.001	0.429
	rs652543	RPAP3	chr12	48004042	+	Intergenic	A/G	A	G	8/28	9/3	10.98	0.0009205	0	0	--
	rs6843137	PGRMC2	chr4	129442692	+	Intergenic	A/C	A	C	22/14	1/11	10.98	0.0009205	0	0.249	0.583
	rs912975	LINC00563	chr13	46859277	+	Intergenic	A/G	G	A	22/14	1/11	10.98	0.0009205	0.266348	0	0.53
	rs939782	LRRC70	chr5	62255744	+	Intergenic	G/A	T	C	8/28	9/3	10.98	0.0009205	0	0.001	0.722
	rs9496771	LTV1	chr6	144111346	+	intron (NM_001100164, intron 11 of 12)	C/T	C	T	8/28	9/3	10.98	0.0009205	0	0.001	0.631
	rs37248	F2R	chr5	76016946	+	intron (NM_001992, intron 1 of 1)	A/G	G	A	5/31	7/5	10.67	0.001091	NA	0	0.717
	rs6783962	CHST13	chr3	126256669	+	intron (NM_152889, intron 2 of 2)	G/T	G	T	5/31	7/5	10.67	0.001091	0	0	0.351
	rs6786437	CHST13	chr3	126241795	+	Intergenic	C/T	T	C	5/31	7/5	10.67	0.001091	0	0.002	0.687
	rs6796854	CHST13	chr3	126244591	+	intron (NM_152889, intron 1 of 2)	A/G	A	G	5/31	7/5	10.67	0.001091	0.16155	0.001	0.685
	rs777486	UROC1	chr3	126233910	+	intron (NM_144639, intron 1 of 19)	G/A	T	C	5/31	7/5	10.67	0.001091	NA	0.001	0.679
	rs823221	MYT1L	chr2	2827345	+	Intergenic	A/G	A	G	5/31	7/5	10.67	0.001091	NA	0	0.738
	rs934555	MYT1L	chr2	2811664	+	Intergenic	C/T	T	C	5/31	7/5	10.67	0.001091	0.052006	0	0.732
	rs934556	MYT1L	chr2	2818117	+	Intergenic	G/T	G	T	5/31	7/5	10.67	0.001091	NA	0	0.738
	rs10152810	TMEM202	chr15	72695240	+	intron (NM_001080462, intron 2 of 4)	A/G	G	A	0/36	3/9	10.29	0.001341	0	0.008	0.893
	rs11709498	NLGN1	chr3	173180633	+	intron (NM_014932, intron 2 of 6)	A/C	A	C	0/36	3/9	10.29	0.001341	NA	0.003	0.921
	rs12457980	ZNF396	chr18	32951022	+	intron (NM_145756, intron 3 of 4)	A/G	G	A	0/36	3/9	10.29	0.001341	NA	0	0.857
	rs16956917	TMEM202	chr15	72701777	+	Intergenic	C/T	T	C	0/36	3/9	10.29	0.001341	0	0.019	0.893
	rs2765529	TBX15	chr1	119581900	+	intron (NM_015836, intron 4 of 5)	C/T	T	C	0/36	3/9	10.29	0.001341	0	0	0.929
	rs4399606	ZNF271	chr18	32883622	+	intron (NR_024565, intron 2 of 2)	A/G	A	G	0/36	3/9	10.29	0.001341	NA	0	0.878
	rs4777505	HEXA	chr15	72668539	+	promoter-TSS (NM_000520)	C/T	T	C	0/36	3/9	10.29	0.001341	0	0	0.905
	rs587577	RPAP3	chr12	48012390	+	Intergenic	C/T	T	C	9/27	9/3	10.29	0.001341	0	0	0.589
	rs6135225	MACROD2-AS1	chr20	14678135	+	intron (NM_080676, intron 5 of 16)	G/T	G	T	9/27	9/3	10.29	0.001341	0	0.004	0.429
	rs7207449	TOM1L1	chr17	52619915	+	Intergenic	A/G	A	G	0/36	3/9	10.29	0.001341	NA	0	0.934
	rs8065148	TOM1L1	chr17	52640841	+	Intergenic	A/G	G	A	0/36	3/9	10.29	0.001341	0	0.013	0.935
	rs12275422	MIR4490	chr11	90377982	+	Intergenic	A/G	G	A	1/35	4/8	10.19	0.001412	0	0	0.762
	rs6021325	NFATC2	chr20	50234858	+	intron (NM_006045, intron 21 of 27)	C/T	C	T	1/35	4/8	10.19	0.001412	NA	0	0.881
	rs445251	MACROD2	chr20	15124933	+	intron (NM_080676, intron 5 of 16)	G/C	C	G	11/25	9/1	10.09	0.001491	0	0	0.667
	rs10933052	FAM124B	chr2	225147656	+	Intergenic	A/G	G	A	7/29	8/4	10.01	0.001558	0	0.022	0.643
	rs9321797	MIR4465	chr6	141357672	+	Intergenic	A/G	A	G	7/29	8/4	10.01	0.001558	NA	0	0.344
	rs9376553	MIR4465	chr6	141288687	+	Intergenic	C/T	C	T	7/29	8/4	10.01	0.001558	NA	0	0.321
	rs2170878	FAM108C1	chr15	81014981	+	intron (NM_021214, intron 1 of 2)	T/G	A	C	3/33	6/6	9.836	0.001711	NA	0.001	0.88
	rs2120334	PLEK	chr2	68616085	+	intron (NM_002664, intron 6 of 8)	C/T	C	T	10/26	9/3	9.674	0.001869	0.044704	0	0.315
	rs13045366	MACROD2	chr20	15127193	+	intron (NM_080676, intron 5 of 16)	A/C	A	C	11/25	10/2	9.531	0.00202	0	0	0.67
	rs9391696	IER3	chr6	30778786	+	Intergenic	A/G	A	G	19/17	1/11	9.143	0.002497	NA	0	0.506
	rs330338	GRAMD3	chr5	124910047	+	Intergenic	T/C	G	A	21/15	1/11	9.127	0.002519	0.278022	0.003	0.439
	rs9378109	IER3	chr6	30774474	+	Intergenic	A/C	C	A	20/16	1/11	9.067	0.002603	NA	0	0.536
	rs1048442	RRP12	chr10	99160152	+	exon (NM_001145114, exon 2 of 32)	G/A	C	T	3/33	5/7	9	0.0027	0.528967	0.319	0.738
	rs10882904	FRAT2	chr10	99115683	+	TTS (NM_001145114)	A/G	G	A	3/33	5/7	9	0.0027	0.091597	0	0.744
	rs11189159	FRAT2	chr10	99113964	+	Intergenic	A/G	A	G	3/33	5/7	9	0.0027	0	0.001	0.786
	rs11189172	RRP12	chr10	99135215	+	intron (NM_015179, intron 15 of 33)	C/T	C	T	3/33	5/7	9	0.0027	NA	0	0.738
	rs1176493	MIR378C	chr10	132471605	+	Intergenic	G/A	C	T	3/33	5/7	9	0.0027	NA	0	0.917
	rs12572521	MIR378C	chr10	132473616	+	Intergenic	C/T	C	T	3/33	5/7	9	0.0027	NA	0.001	0.911
	rs17070340	PRICKLE2	chr3	64289354	+	Intergenic	A/C	C	A	3/33	5/7	9	0.0027	0.108965	0.001	0.821
	rs17104851	IFNG	chr12	68531344	+	Intergenic	A/C	A	C	3/33	5/7	9	0.0027	0	0.098	0.887
	rs2275089	RRP12	chr10	99141205	+	exon (NM_001145114, exon 10 of 32)	A/G	G	A	3/33	5/7	9	0.0027	0.383238	0.547	0.738
	rs2275581	FRAT2	chr10	99126249	+	exon (NM_001145114, exon 26 of 32)	A/G	A	G	3/33	5/7	9	0.0027	0.563861	1	0.738
	rs2820550	CTH	chr1	71162976	+	Intergenic	A/G	G	A	3/33	5/7	9	0.0027	0	0	0.833
	rs3181035	IFNG	chr12	68546396	+	Intergenic	T/C	A	G	3/33	5/7	9	0.0027	0	0	0.899
	rs3814553	RRP12	chr10	99155984	+	exon (NM_001145114, exon 3 of 32)	G/A	T	C	3/33	5/7	9	0.0027	0.290212	1	0.738
	rs7895695	RRP12	chr10	99167255	+	Intergenic	A/G	A	G	3/33	5/7	9	0.0027	0	0.01	0.738
	rs1033184	LRRC70	chr5	62309979	+	Intergenic	A/C	A	C	9/27	9/3	8.64	0.003289	0.06984	0.724	0.711
	rs4799791	ZNF397	chr18	32832583	+	3' UTR (NM_001166012, exon 5 of 5)	C/T	C	T	5/31	8/4	8.621	0.003323	0	0	0.435
	rs10848401	SFSWAP	chr12	131969250	+	Intergenic	C/T	C	T	5/31	7/5	8.533	0.003487	NA	0	0.619
	rs1704186	C2orf69	chr2	200769539	+	Intergenic	G/T	T	G	5/31	7/5	8.533	0.003487	0	0.152	0.774
	rs281787	C2orf69	chr2	200784238	+	intron (NM_153689, intron 1 of 1)	G/A	T	C	5/31	7/5	8.533	0.003487	NA	0.005	0.774
	rs7037570	C9orf171	chr9	135296341	+	intron (NM_207417, intron 1 of 6)	C/T	T	C	5/31	7/5	8.533	0.003487	NA	0	0.792
	rs971232	C2orf69	chr2	200792881	+	TTS (NM_001039693)	T/C	G	A	5/31	7/5	8.533	0.003487	0.011624	0.01	0.774
	rs12661685	DDR1	chr6	30796073	+	Intergenic	G/T	T	G	21/15	2/10	8.372	0.00381	0	0	0.512
	rs2269854	DDR1	chr6	30789799	+	Intergenic	T/C	G	A	21/15	2/10	8.372	0.00381	0	0	0.523
	rs2394403	IER3	chr6	30767869	+	Intergenic	C/T	C	T	21/15	2/10	8.372	0.00381	NA	0.001	0.554
	rs4587207	IER3	chr6	30766945	+	Intergenic	A/G	A	G	21/15	2/10	8.372	0.00381	NA	0	0.536
	rs4713380	DDR1	chr6	30785273	+	Intergenic	C/T	T	C	21/15	2/10	8.372	0.00381	0	0.011	0.554
	rs4713382	DDR1	chr6	30787175	+	Intergenic	A/G	G	A	21/15	2/10	8.372	0.00381	NA	0.029	0.56
	rs4713383	DDR1	chr6	30787241	+	Intergenic	A/G	G	A	21/15	2/10	8.372	0.00381	0.130562	0.813	0.554
	rs4713385	DDR1	chr6	30787593	+	Intergenic	A/G	G	A	21/15	2/10	8.372	0.00381	0	0.003	0.554
	rs4947290	DDR1	chr6	30794405	+	Intergenic	A/G	G	A	21/15	2/10	8.372	0.00381	0	0.008	0.554
	rs6901761	DDR1	chr6	30790798	+	Intergenic	C/T	C	T	21/15	2/10	8.372	0.00381	NA	0.002	0.554
	rs6905957	IER3	chr6	30766740	+	Intergenic	A/G	A	G	21/15	2/10	8.372	0.00381	0	0	0.554
	rs7751869	DDR1	chr6	30793314	+	Intergenic	A/G	A	G	21/15	2/10	8.372	0.00381	0	0	0.554
	rs9368644	DDR1	chr6	30797083	+	Intergenic	C/T	C	T	21/15	2/10	8.372	0.00381	0	0.001	0.554
	rs9380198	DDR1	chr6	30785886	+	Intergenic	G/T	G	T	21/15	2/10	8.372	0.00381	NA	0	0.554
	rs2144549	TSPAN2	chr1	115625348	+	intron (NM_005725, intron 1 of 7)	C/T	T	C	4/32	6/6	8.34	0.003877	0	0	0.693
	rs6034011	MACROD2-AS1	chr20	14672177	+	intron (NM_080676, intron 5 of 16)	C/T	T	C	10/26	9/3	8.056	0.004536	0.120304	0.965	0.458
	rs4713389	DDR1	chr6	30790604	+	Intergenic	G/T	G	T	19/15	2/10	8.017	0.004633	0	0.001	0.554
	rs6979066	CACNA2D1	chr7	82422937	+	intron (NM_033026, intron 22 of 24)	A/G	G	A	12/24	10/2	7.807	0.005204	NA	0	0.411
	rs1532307	ZSCAN20	chr1	33999657	+	intron (NM_052896, intron 61 of 69)	C/T	C	T	3/33	6/6	7.792	0.005247	0	0	0.633
	rs259730	LINC00563	chr13	46845976	+	Intergenic	C/T	T	C	20/16	1/11	7.63	0.005739	0	0	0.482
	rs923880	ZSCAN20	chr1	33987778	+	intron (NM_052896, intron 66 of 69)	T/C	G	A	6/30	7/5	7.531	0.006063	0.169639	0	0.571
	rs1480158	PPP2R2B	chr5	146418746	+	intron (NM_181677, intron 2 of 10)	T/C	A	G	8/28	8/4	7.529	0.00607	0	0	0.631
	rs12584280	OLFM4	chr13	53621196	+	intron (NM_006418, intron 4 of 4)	C/T	T	C	2/34	4/8	7.407	0.006496	0	0	0.78
	rs13300331	SHB	chr9	38225264	+	Intergenic	C/T	T	C	2/34	4/8	7.407	0.006496	0	0.002	0.89
	rs8182199	MIR3182	chr16	83306571	+	intron (NM_001220490, intron 4 of 12)	A/G	A	G	2/34	4/8	7.407	0.006496	0.026899	0	0.857
	rs4799378	ZSCAN30	chr18	32847966	+	intron (NM_001166012, intron 1 of 4)	A/G	G	A	5/31	7/5	7.111	0.007661	0.132313	0	0.429
	rs1852989	TSPAN2	chr1	115648756	+	Intergenic	G/A	T	C	5/31	6/6	7.079	0.007801	0	0.008	0.72
	rs7534846	TSPAN2	chr1	115645831	+	Intergenic	A/G	G	A	5/31	6/6	7.079	0.007801	NA	0.589	0.714
	rs4248149	IER3	chr6	30767627	+	Intergenic	C/T	T	C	20/16	2/10	6.644	0.009949	0	0.003	0.554
	rs9295924	DDR1	chr6	30782361	+	Intergenic	A/G	G	A	20/16	2/10	6.644	0.009949	0	0	0.542
	rs1658807	C2orf69	chr2	200767512	+	Intergenic	T/C	G	A	6/30	7/5	6.272	0.01227	NA	0	0.768
	rs12046307	ZSCAN20	chr1	33964984	+	Intergenic	A/G	A	G	7/29	7/5	5.521	0.01879	0	0.001	0.583
	rs3795419	ZSCAN20	chr1	33957130	+	exon (NM_145238, exon 6 of 8)	A/C	A	C	7/29	7/5	5.521	0.01879	0.34296	0	0.583
	rs769960	FONG	chr2	200710706	+	intron (NR_034096, intron 3 of 3)	G/T	T	G	4/32	6/6	5.521	0.01879	0	0.001	0.78
	rs17035378	PLEK	chr2	68598955	+	intron (NM_002664, intron 1 of 8)	C/T	T	C	9/27	7/5	5.143	0.02334	0	0.73	0.277
	rs4671912	PLEK	chr2	68602258	+	intron (NM_002664, intron 1 of 8)	C/T	C	T	9/27	7/5	5.143	0.02334	NA	0.003	0.28
	rs17793645	FAM124B	chr2	225167094	+	Intergenic	A/G	A	G	7/29	6/6	5.068	0.02437	NA	0.002	0.678
	rs984491	SOX14	chr3	137321590	+	Intergenic	G/T	G	T	13/23	1/11	4.255	0.03913	0	0.093	0.64
	rs9851498	SOX14	chr3	137363976	+	Intergenic	C/T	C	T	14/22	1/11	4.19	0.04065	0	0.032	0.644
	rs4913404	IFNG	chr12	68510585	+	Intergenic	A/G	A	G	2/34	3/9	4.126	0.04222	NA	0	0.887
	rs520906	SLN	chr11	107621538	+	Intergenic	A/G	G	A	2/34	3/9	4.126	0.04222	NA	0	0.869
